# Supplementary material for: Cathelicidin- derived PR39 protects enterohemorrhagic Escherichia coli O157:H7 challenged mice by improving epithelial function and balancing the microbiota in the intestine
Source: Sci Rep. 2019 Jul 1;9:9456. doi: 10.1038/s41598-019-45913-6 (PMC6603261; doi:10.1038/s41598-019-45913-6)
Supplement: Supplementary file 2 — Supplemental Table S1 [file 41598_2019_45913_MOESM2_ESM.xlsx]

## Sheet:  Taxon
Kingdom	CK-1	CK-2	CK-3	CK-4	O157-1	O157-2	O157-3	O157-4	PR39-1	PR39-2	PR39-3	PR39-4	PR39-O-1	PR39-O-2	PR39-O-3	PR39-O-4
k__Bacteria	0.999939	0.999906	0.999943	0.999827	0.999787	0.999721	0.999818	0.999856	0.999912	0.999789	0.999881	0.999938	0.999915	0.99988	0.99997	0.999885
Phylum	CK-1	CK-2	CK-3	CK-4	O157-1	O157-2	O157-3	O157-4	PR39-1	PR39-2	PR39-3	PR39-4	PR39-O-1	PR39-O-2	PR39-O-3	PR39-O-4
p__Actinobacteria	0.0202191	0.0482187	0.0333132	0.0313248	0.00246335	0.00303284	0.00391241	0.00207672	0.0322457	0.118123	0.0241399	0.0174786	0.00646945	0.00706904	0.012469	0.00718845
p__Bacteroidetes	0.363642	0.282486	0.474663	0.467824	0.274558	0.486553	0.455447	0.433487	0.222989	0.266228	0.274013	0.168216	0.299732	0.334551	0.281853	0.19173
p__Firmicutes	0.572644	0.612723	0.435601	0.372061	0.698832	0.486925	0.480438	0.386617	0.704473	0.538218	0.656342	0.727749	0.66946	0.634836	0.687247	0.795675
p__Verrucomicrobia	0.0326594	0.0293613	0.0423385	0.113473	0.0074813	0.0121932	0.0225949	0.133372	0.0301313	0.0670246	0.0258706	0.0561237	0.0161594	0.0149169	0	2.87538e-05
Class	CK-1	CK-2	CK-3	CK-4	O157-1	O157-2	O157-3	O157-4	PR39-1	PR39-2	PR39-3	PR39-4	PR39-O-1	PR39-O-2	PR39-O-3	PR39-O-4
c__Bacilli	0.195593	0.0734969	0.01029	0.00905708	0.00176388	0.00526104	0.00733956	0.00276896	0.092802	0.0113417	0.089607	0.0209495	0.0212323	0.00371424	0.00835301	0.0101788
c__Bacteroidia	0.363642	0.282424	0.474663	0.467709	0.274558	0.486461	0.455447	0.433487	0.222989	0.266228	0.274013	0.168154	0.299732	0.334551	0.281823	0.191702
c__Clostridia	0.36225	0.534458	0.400506	0.347861	0.689405	0.473339	0.462119	0.371416	0.608264	0.512609	0.559455	0.692389	0.587494	0.614018	0.642273	0.782305
c__Coriobacteriia	0.0200375	0.0481875	0.0331982	0.0308345	0.00215924	0.00297094	0.00294189	0.00201904	0.0313647	0.1177	0.023752	0.0173237	0.00641245	0.00706904	0.0124387	0.0071597
c__Erysipelotrichi	0.0148011	0.00476888	0.0248053	0.0151432	0.00766377	0.00832482	0.010979	0.0124315	0.00340665	0.0142676	0.00728076	0.0144106	0.060733	0.0171035	0.0366201	0.00319167
c__Verrucomicrobiae	0.0326594	0.0293613	0.0423385	0.113473	0.0074813	0.0121932	0.0225949	0.133372	0.0301313	0.0670246	0.0258706	0.0561237	0.0161309	0.0149169	0	2.87538e-05
Order	CK-1	CK-2	CK-3	CK-4	O157-1	O157-2	O157-3	O157-4	PR39-1	PR39-2	PR39-3	PR39-4	PR39-O-1	PR39-O-2	PR39-O-3	PR39-O-4
o__Bacteroidales	0.363642	0.282424	0.474663	0.467709	0.274558	0.486461	0.455447	0.433487	0.222989	0.266228	0.274013	0.168154	0.299732	0.334551	0.281823	0.191702
o__Clostridiales	0.36225	0.534458	0.400506	0.347861	0.689405	0.473339	0.462119	0.371416	0.608264	0.512609	0.559455	0.692389	0.587494	0.614018	0.642273	0.782305
o__Coriobacteriales	0.0200375	0.0481875	0.0331982	0.0308345	0.00215924	0.00297094	0.00294189	0.00201904	0.0313647	0.1177	0.023752	0.0173237	0.00641245	0.00706904	0.0124387	0.0071597
o__Erysipelotrichales	0.0148011	0.00476888	0.0248053	0.0151432	0.00766377	0.00832482	0.010979	0.0124315	0.00340665	0.0142676	0.00728076	0.0144106	0.060733	0.0171035	0.0366201	0.00319167
o__Lactobacillales	0.195532	0.0734345	0.0101463	0.00879748	0.00164224	0.00504441	0.00730923	0.00245169	0.0922734	0.0111607	0.0893385	0.0207326	0.0211753	0.00368429	0.00835301	0.0101788
o__Verrucomicrobiales	0.0326594	0.0293613	0.0423385	0.113473	0.0074813	0.0121932	0.0225949	0.133372	0.0301313	0.0670246	0.0258706	0.0561237	0.0161309	0.0149169	0	2.87538e-05
Family	CK-1	CK-2	CK-3	CK-4	O157-1	O157-2	O157-3	O157-4	PR39-1	PR39-2	PR39-3	PR39-4	PR39-O-1	PR39-O-2	PR39-O-3	PR39-O-4
f__Bacteroidaceae	0.00626551	0.00698189	0.00908281	0.0135568	0.029834	0.0479683	0.0920781	0.0838477	0.00593228	0.00995415	0.00930982	0.00827445	0.0287278	0.0321402	0.00668846	0.0121054
f__Coriobacteriaceae	0.0200375	0.0481875	0.0331982	0.0308345	0.00215924	0.00297094	0.00294189	0.00201904	0.0313647	0.1177	0.023752	0.0173237	0.00641245	0.00706904	0.0124387	0.0071597
f__Erysipelotrichaceae	0.0148011	0.00476888	0.0248053	0.0151432	0.00766377	0.00832482	0.010979	0.0124315	0.00340665	0.0142676	0.00728076	0.0144106	0.060733	0.0171035	0.0366201	0.00319167
f__Lachnospiraceae	0.079908	0.094162	0.0284556	0.0847155	0.082568	0.193544	0.200958	0.114393	0.140407	0.125875	0.225166	0.211293	0.112489	0.307533	0.103444	0.0510093
f__Lactobacillaceae	0.195381	0.0732163	0.00991636	0.007961	0.00164224	0.00492062	0.00691496	0.00224978	0.0920678	0.0108892	0.0889506	0.0200818	0.0207193	0.00323499	0.00829248	0.0100063
f__Rikenellaceae	0.0138628	0.0489044	0.0262712	0.013701	0.035673	0.0441618	0.0443407	0.0764638	0.026754	0.0138152	0.0173664	0.0132019	0.0300388	0.0289951	0.0780219	0.0413767
f__Ruminococcaceae	0.0767904	0.171119	0.0995372	0.0676685	0.173256	0.101105	0.0931093	0.135477	0.0733605	0.110974	0.0919643	0.16834	0.10163	0.102411	0.128019	0.163149
f__S24-7	0.326079	0.214911	0.423903	0.420837	0.11967	0.306564	0.261313	0.189963	0.184077	0.229277	0.228568	0.135056	0.186303	0.241695	0.16588	0.109696
f__Verrucomicrobiaceae	0.0326594	0.0293613	0.0423385	0.113473	0.0074813	0.0121932	0.0225949	0.133372	0.0301313	0.0670246	0.0258706	0.0561237	0.0161309	0.0149169	0	2.87538e-05
Genus	CK-1	CK-2	CK-3	CK-4	O157-1	O157-2	O157-3	O157-4	PR39-1	PR39-2	PR39-3	PR39-4	PR39-O-1	PR39-O-2	PR39-O-3	PR39-O-4
g__[Ruminococcus]	0.00653793	0.00782346	0.00327671	0.0156913	0.0102184	0.0097484	0.0257491	0.055062	0.0151244	0.0108892	0.0271835	0.0274885	0.0501311	0.208836	0.00553841	0.00776353
g__Adlercreutzia	0.017495	0.0415173	0.0307551	0.0197294	0.00203759	0.0028162	0.00266893	0.00170176	0.0217908	0.0178571	0.0149196	0.0155572	0.00629845	0.00658979	0.0122571	0.00713094
g__Akkermansia	0.0326594	0.0293613	0.0423385	0.113473	0.0074813	0.0121932	0.0225949	0.133372	0.0301313	0.0670246	0.0258706	0.0561237	0.0161309	0.0149169	0	2.87538e-05
g__Bacteroides	0.00626551	0.00698189	0.00908281	0.0135568	0.029834	0.0479683	0.0920781	0.0838477	0.00593228	0.00995415	0.00930982	0.00827445	0.0287278	0.0321402	0.00668846	0.0121054
g__Coprococcus	0.0276348	0.00149612	0.00232819	0.00487467	0.0121343	0.0977625	0.0645396	0.00625901	0.00105724	0.0101653	0.0214245	0.00867733	0.0102599	0.0115621	0.00160402	0.0134855
g__Dorea	0.00245172	0.000779229	0.00114972	0.00236523	0.00100359	0.0318757	0.0015771	0.0128353	0.00566797	0.0150519	0.0311521	0.00347093	0.00652645	0.00215666	0.0427032	0.00103514
g__Lactobacillus	0.195381	0.0732163	0.00991636	0.007961	0.00164224	0.00492062	0.00691496	0.00224978	0.0920678	0.0108892	0.0889506	0.0200818	0.0207193	0.00323499	0.00829248	0.0100063
g__Oscillospira	0.0169199	0.0369043	0.0366187	0.0192968	0.0658415	0.0497323	0.019744	0.0604846	0.0134504	0.0594233	0.0230657	0.0173547	0.0316062	0.0266587	0.0232734	0.0123641
g__Ruminococcus	0.0243053	0.100022	0.0217585	0.0149701	0.03619	0.0124408	0.0300861	0.025959	0.0259611	0.0335425	0.0303763	0.113983	0.0174704	0.0470571	0.0148901	0.115792
Species	CK-1	CK-2	CK-3	CK-4	O157-1	O157-2	O157-3	O157-4	PR39-1	PR39-2	PR39-3	PR39-4	PR39-O-1	PR39-O-2	PR39-O-3	PR39-O-4
s__gnavus	0.00647739	0.00782346	0.00319048	0.0156913	0.0102184	0.0096865	0.0256278	0.0139314	0.0151244	0.0106479	0.0271835	0.0274885	0.0498176	0.0815636	0.00550814	0.00776353
s__muciniphila	0.0326594	0.0293613	0.0423385	0.113473	0.0074813	0.0121932	0.0225949	0.133372	0.0301313	0.0670246	0.0258706	0.0561237	0.0161309	0.0149169	0	2.88e-05
